# Supplementary material for: C1orf106 (INAVA) Is a SMAD3-Dependent TGF-β Target Gene That Promotes Clonogenicity and Correlates with Poor Prognosis in Breast Cancer
Source: Cells. 2024 Sep 12;13(18):1530. doi: 10.3390/cells13181530 (PMC11429573; doi:10.3390/cells13181530)
Supplement: Supplementary file 1 [file cells-13-01530-s001.zip]

Archive with 1 entries (1 files):
- cells-2909030-supplementary.pdf
